# Supplementary material for: Cross-border investigation of a tuberculosis outbreak in Vienna linked to a multi-country cluster among foreign-born individuals, Europe, 2021 to 2025
Source: Euro Surveill. 2025 Aug 21;30(33):2500565. doi: 10.2807/1560-7917.ES.2025.30.33.2500565 (PMC12372892; doi:10.2807/1560-7917.ES.2025.30.33.2500565)
Supplement: Supplementary Material [file 25-00565_KOELTRINGER_Supplement.xlsx]

## Sheet: Sheet1
This supplementary material is hosted by Eurosurveillance as supporting information alongside
the article 'Cross-border investigation of a tuberculosis outbreak in Vienna linked to a multi-country
cluster among foreign-born individuals, Europe, 2021 to 2025', on behalf of the authors, who
remain responsible for the accuracy and appropriateness of the content. The same standards for ethics,
copyright, attributions and permissions as for the article apply.
Supplements are not edited by Eurosurveillance and the journal is not responsible for the
maintenance of any links or email addresses provided therein.
SNP specificity	POS	Ref	Variant	Locus tag	Gene name	Effect
Overall cluster	11813	G	A	-	-	non-coding
Overall cluster	69461	G	T	Rv0064	-	c.842G>T p.Arg281Leu
Overall cluster	114794	G	T	Rv0101	nrp	c.4794G>T p.Gly1598Gly
Overall cluster	429107	G	C	Rv0355c	PPE8	c.5573C>G p.Thr1858Ser
Overall cluster	482244	T	G	Rv0402c	mmpL1	c.988A>C p.Ile330Leu
Overall cluster	611450	C	T	Rv0519c	-	c.625G>A p.Ala209Thr
Overall cluster	726237	A	C	Rv0631c	recC	c.2070T>G p.Gly690Gly
Overall cluster	761787	C	G	Rv0667	rpoB	c.1981C>G p.Arg661Gly
Overall cluster	862967	A	G	Rv0769	-	c.556A>G p.Ile186Val
Overall cluster	972183	A	G	Rv0873	fadE10	c.1679A>G p.Glu560Gly
Overall cluster	1028329	C	A	Rv0922	-	c.645C>A p.Gly215Gly
Overall cluster	1101996	G	T	Rv0986	-	c.194G>T p.Gly65Val
Overall cluster	1648487	G	T	Rv1461	-	c.1499G>T p.Arg500Leu
Overall cluster	1711289	T	G	Rv1520	-	c.262T>G p.Cys88Gly
Overall cluster	1977978	T	G	Rv1750c	fadD1	c.1590A>C p.Lys530Asn
Overall cluster	2174216	A	C	Rv1922	-	c.150A>C p.Val50Val
Overall cluster	3096822	G	C	Rv2787	-	c.1712G>C p.Arg571Pro
Overall cluster	3112293	C	T	-	-	non-coding
Overall cluster	3247114	C	A	Rv2931	ppsA	c.1670C>A p.Ala557Glu
Overall cluster	3249042	T	G	Rv2931	ppsA	c.3598T>G p.Ser1200Ala
Overall cluster	3620711	C	A	Rv3241c	-	c.544G>T p.Val182Phe
Overall cluster	3888669	G	T	Rv3470c	ilvB2	c.134C>A p.Ala45Asp
Overall cluster	4167700	A	C	Rv3722c	-	c.429T>G p.Phe143Leu
Overall cluster	4186840	G	A	Rv3736	-	c.207G>A p.Leu69Leu
Overall cluster	4285148	A	C	Rv3820c	papA2	c.678T>G p.Arg226Arg
Overall cluster	4400433	C	T	Rv3911	sigM	c.248C>T p.Ala83Val
Somalia-specific cluster plus surrounding isolates	3617210	G	C	Rv3239c	-	c.394C>G p.Pro132Ala
Somalia-specific cluster	2200399	G	T	Rv1951c	-	c.88C>A p.Leu30Ile
